# Supplementary material for: Associations Between Workday/Leisure Day Lifestyle Behavior and Cardiovascular Disease Risk Factors Among Night Shift Workers Using the Isotemporal Substitution Model
Source: Healthcare (Basel). 2025 Apr 15;13(8):908. doi: 10.3390/healthcare13080908 (PMC12026880; doi:10.3390/healthcare13080908)
Supplement: Supplementary file 1 [file healthcare-13-00908-s001.zip]

Archive with 1 entries (1 files):
- healthcare-3542630-supplementary.pdf
